# Supplementary material for: The Global COVID-19 Pandemic Experience: Innovation Through Environmental Assessment and Seropositivity Surveillance
Source: Int J Environ Res Public Health. 2025 Jul 18;22(7):1145. doi: 10.3390/ijerph22071145 (PMC12294177; doi:10.3390/ijerph22071145)
Supplement: Supplementary file 1 [file ijerph-22-01145-s001.zip]

Archive with 1 entries (1 files):
- ijerph-3645409-supplementary.pdf
